# Supplementary material for: Dual RNA-seq transcriptome analysis of caecal tissue during primary Eimeria tenella infection in chickens
Source: BMC Genomics. 2021 Sep 14;22:660. doi: 10.1186/s12864-021-07959-7 (PMC8438895; doi:10.1186/s12864-021-07959-7)
Supplement: Supplementary file 1 — Additional file 1. The number of reads generated for each time point in RNA isolated from caecal tissue collected from uninfected chickens and chickens 1, 2, 3, 4 and 10 days after E. tenella infection. [file 12864_2021_7959_MOESM1_ESM.xlsx]

## Sheet: metadata_table
Sample	Infection status	Time point (days)	Source	Number of mapped reads	Percentage of Eimeria reads	Percentage of reads mapped to features
33_S29	Infected	0	Pure	12414014	99.954	46.8175
SH-2259-20	Uninfected	0	Caecum	491592279	0.000139547	72.7764
TC-2482-13	Uninfected	0	Caecum	19248799	0.000353269	79.2994
TC-2482-19	Uninfected	0	Caecum	18823263	0.000111564	72.2177
TC-2482-22	Uninfected	0	Caecum	15933844	0.000207106	71.089
TC-2482-35	Uninfected	0	Caecum	21525385	0.000269449	71.6453
TC-2482-9	Uninfected	0	Caecum	33066306	0.00037198	74.3122
SH-2259-15	Infected	1	Caecum	212008905	0.000183955	72.9629
TC-2482-21	Infected	1	Caecum	22860875	0.0007655	78.6306
TC-2482-26	Infected	1	Caecum	26118808	0.000164632	70.4704
TC-2482-40	Infected	1	Caecum	28221023	0.00028702	76.9331
TC-2482-41	Infected	1	Caecum	24123525	0.00018654	69.5613
TC-2482-42	Infected	1	Caecum	24157795	0.000459479	78.4799
SH-2259-12	Infected	2	Caecum	373296573	0.001951	68.1695
TC-2482-16	Infected	2	Caecum	31325928	0.00574604	82.3352
TC-2482-24	Infected	2	Caecum	23325029	0.00344265	69.199
TC-2482-44	Infected	2	Caecum	24389315	0.000807731	70.3231
TC-2482-5	Infected	2	Caecum	24443056	0.001526	69.9796
TC-2482-6	Infected	2	Caecum	22580918	0.00268368	82.8197
TC-2483-18	Infected	3	Caecum	528672194	0.120195	73.3867
TC-2483-3	Infected	3	Caecum	452532004	0.021296	69.4539
TC-2483-30	Infected	3	Caecum	397062896	0.107239	71.6985
TC-2483-32	Infected	3	Caecum	520595696	0.0909028	73.0218
TC-2483-4	Infected	3	Caecum	479010604	0.0522838	73.1655
TC-2483-8	Infected	3	Caecum	592998025	0.0759696	71.5109
SH-2259-11	Infected	4	Caecum	556530452	6.00019	75.2538
TC-2484-1	Infected	4	Caecum	396427941	0.751926	80.8274
TC-2484-14	Infected	4	Caecum	546351108	3.88867	82.1587
TC-2484-17	Infected	4	Caecum	346022285	3.52792	81.4033
TC-2484-29	Infected	4	Caecum	349326281	4.80262	78.3248
TC-2484-43	Infected	4	Caecum	343635098	4.94838	63.9226
TF-2585-27	Infected	10	Caecum	609580314	0.110174	76.8014
TF-2585-28	Infected	10	Caecum	526004426	0.0485062	71.4615
TF-2585-31	Infected	10	Caecum	692219746	0.100488	81.433
TF-2585-34	Infected	10	Caecum	625249918	0.0640354	72.3228
TF-2585-36	Infected	10	Caecum	890449469	0.031175	74.6992
TF-2585-7	Infected	10	Caecum	599996494	0.0332222	74.9742
