# Supplementary material for: Dual RNA-seq transcriptome analysis of caecal tissue during primary Eimeria tenella infection in chickens
Source: BMC Genomics. 2021 Sep 14;22:660. doi: 10.1186/s12864-021-07959-7 (PMC8438895; doi:10.1186/s12864-021-07959-7)
Supplement: Supplementary file 2 — Additional file 2. The top 50 most significantly enriched GO categories for chicken in caecal tissue collected at 1, 2, 3, 4 and 10 days after E. tenella infection. [file 12864_2021_7959_MOESM2_ESM.xlsx]

## Sheet: 4dpi
GO	Term	Ont	N	Up	Down	P.Up	P.Down
GO:0006955	immune response	BP	101	8	1	3.09748e-06	0.15729
GO:0098542	defense response to other organism	BP	49	6	0	4.37209e-06	1
GO:0032615	interleukin-12 production	BP	6	3	0	1.31814e-05	1
GO:0032655	regulation of interleukin-12 production	BP	6	3	0	1.31814e-05	1
GO:0006952	defense response	BP	108	7	1	4.80656e-05	0.167254
GO:0043207	response to external biotic stimulus	BP	76	6	0	5.61793e-05	1
GO:0051707	response to other organism	BP	76	6	0	5.61793e-05	1
GO:0009607	response to biotic stimulus	BP	77	6	0	6.04867e-05	1
GO:2000377	regulation of reactive oxygen species metabolic process	BP	12	3	0	0.000139451	1
GO:0002376	immune system process	BP	174	8	1	0.000157657	0.255762
GO:0042742	defense response to bacterium	BP	33	4	0	0.000194955	1
GO:0042832	defense response to protozoan	BP	3	2	0	0.000230213	1
GO:0001562	response to protozoan	BP	3	2	0	0.000230213	1
GO:0006959	humoral immune response	BP	16	3	0	0.000345876	1
GO:0009605	response to external stimulus	BP	200	8	0	0.000404799	1
GO:0002437	inflammatory response to antigenic stimulus	BP	4	2	0	0.000457756	1
GO:0032735	positive regulation of interleukin-12 production	BP	4	2	0	0.000457756	1
GO:0045428	regulation of nitric oxide biosynthetic process	BP	4	2	0	0.000457756	1
GO:0032496	response to lipopolysaccharide	BP	19	3	0	0.000586974	1
GO:0072593	reactive oxygen species metabolic process	BP	20	3	0	0.000686104	1
GO:0072577	endothelial cell apoptotic process	BP	5	2	0	0.000758504	1
GO:0006809	nitric oxide biosynthetic process	BP	5	2	0	0.000758504	1
GO:0046209	nitric oxide metabolic process	BP	5	2	0	0.000758504	1
GO:2000351	regulation of endothelial cell apoptotic process	BP	5	2	0	0.000758504	1
GO:1904035	regulation of epithelial cell apoptotic process	BP	5	2	0	0.000758504	1
GO:1903426	regulation of reactive oxygen species biosynthetic process	BP	5	2	0	0.000758504	1
GO:0002237	response to molecule of bacterial origin	BP	22	3	0	0.000914933	1
GO:0006950	response to stress	BP	350	10	1	0.00110876	0.449531
GO:2000379	positive regulation of reactive oxygen species metabolic process	BP	6	2	0	0.00113116	1
GO:2001057	reactive nitrogen species metabolic process	BP	6	2	0	0.00113116	1
GO:1903409	reactive oxygen species biosynthetic process	BP	6	2	0	0.00113116	1
GO:0009617	response to bacterium	BP	52	4	0	0.00113265	1
GO:0051704	multi-organism process	BP	133	6	0	0.00116722	1
GO:0002250	adaptive immune response	BP	26	3	0	0.0015053	1
GO:1904019	epithelial cell apoptotic process	BP	7	2	0	0.00157446	1
GO:0050896	response to stimulus	BP	797	16	1	0.00185062	0.747408
GO:0032609	interferon-gamma production	BP	8	2	0	0.00208714	1
GO:0042136	neurotransmitter biosynthetic process	BP	8	2	0	0.00208714	1
GO:0032649	regulation of interferon-gamma production	BP	8	2	0	0.00208714	1
GO:0051240	positive regulation of multicellular organismal process	BP	154	6	0	0.00245747	1
GO:0001819	positive regulation of cytokine production	BP	31	3	0	0.00251988	1
GO:0071222	cellular response to lipopolysaccharide	BP	9	2	0	0.00266796	1
GO:0071219	cellular response to molecule of bacterial origin	BP	9	2	0	0.00266796	1
GO:0008038	neuron recognition	BP	9	2	0	0.00266796	1
GO:1901362	organic cyclic compound biosynthetic process	BP	465	11	0	0.00282474	1
GO:0007409	axonogenesis	BP	69	4	0	0.00322173	1
GO:0042100	B cell proliferation	BP	10	2	0	0.00331568	1
GO:0071216	cellular response to biotic stimulus	BP	10	2	0	0.00331568	1
GO:0050789	regulation of biological process	BP	1093	19	0	0.00359145	1
GO:0065007	biological regulation	BP	1184	20	0	0.00389312	1

## Sheet: 10dpi
GO	Term	Ont	N	Up	Down	P.Up	P.Down
GO:0006955	immune response	BP	101	34	7	4.23668e-08	0.975219
GO:0050789	regulation of biological process	BP	1093	199	119	5.59224e-08	0.956177
GO:0050794	regulation of cellular process	BP	1023	188	111	6.69962e-08	0.954483
GO:0002376	immune system process	BP	174	48	13	1.08778e-07	0.987788
GO:0065007	biological regulation	BP	1184	209	145	2.86662e-07	0.61258
GO:0022402	cell cycle process	BP	132	37	9	1.97659e-06	0.987994
GO:0009987	cellular process	BP	1726	282	223	2.61047e-06	0.291509
GO:0006950	response to stress	BP	350	75	38	3.12858e-06	0.843564
GO:0006310	DNA recombination	BP	62	22	0	3.73941e-06	1
GO:0034508	centromere complex assembly	BP	13	9	0	3.78364e-06	1
GO:0007059	chromosome segregation	BP	42	17	3	6.10924e-06	0.909511
GO:0050896	response to stimulus	BP	797	144	91	6.20675e-06	0.836604
GO:0006996	organelle organization	BP	425	85	34	1.24094e-05	0.998895
GO:0048534	hematopoietic or lymphoid organ development	BP	71	23	4	1.30144e-05	0.982506
GO:0002520	immune system development	BP	81	25	4	1.44327e-05	0.993415
GO:0008150	biological_process	BP	1906	302	250	1.49704e-05	0.196662
GO:0007049	cell cycle	BP	210	49	16	1.51195e-05	0.99133
GO:0030097	hemopoiesis	BP	67	22	4	1.56661e-05	0.974472
GO:0051276	chromosome organization	BP	178	43	13	2.01471e-05	0.990709
GO:0006952	defense response	BP	108	30	12	2.15647e-05	0.709665
GO:0006302	double-strand break repair	BP	50	18	0	2.24143e-05	1
GO:1903047	mitotic cell cycle process	BP	83	25	3	2.30289e-05	0.998736
GO:0051716	cellular response to stimulus	BP	672	122	72	2.51776e-05	0.93141
GO:0006954	inflammatory response	BP	55	19	7	2.62217e-05	0.538705
GO:0000278	mitotic cell cycle	BP	104	29	6	2.71495e-05	0.992512
GO:0016043	cellular component organization	BP	680	123	62	2.77381e-05	0.997916
GO:0042110	T cell activation	BP	42	16	2	2.82415e-05	0.974224
GO:0006734	NADH metabolic process	BP	5	0	5	1	3.01489e-05
GO:0019222	regulation of metabolic process	BP	655	119	61	3.05363e-05	0.995906
GO:0000280	nuclear division	BP	47	17	2	3.51193e-05	0.985433
GO:0048285	organelle fission	BP	52	18	2	4.12075e-05	0.991839
GO:0031323	regulation of cellular metabolic process	BP	623	113	59	5.15999e-05	0.992822
GO:0001568	blood vessel development	BP	67	21	5	5.30884e-05	0.932714
GO:0001775	cell activation	BP	72	22	5	5.49011e-05	0.95536
GO:0002684	positive regulation of immune system process	BP	72	22	4	5.49011e-05	0.984102
GO:0072359	circulatory system development	BP	124	32	10	5.76126e-05	0.955403
GO:0072358	cardiovascular system development	BP	73	22	6	6.92425e-05	0.906478
GO:0050863	regulation of T cell activation	BP	24	11	1	6.98163e-05	0.95928
GO:0060255	regulation of macromolecule metabolic process	BP	621	112	56	7.08051e-05	0.997616
GO:0071621	granulocyte chemotaxis	BP	8	6	1	9.356e-05	0.6558
GO:0071840	cellular component organization or biogenesis	BP	699	123	64	9.66775e-05	0.997953
GO:0048518	positive regulation of biological process	BP	560	102	56	9.96682e-05	0.971892
GO:0022407	regulation of cell-cell adhesion	BP	33	13	1	0.000105797	0.987754
GO:0048514	blood vessel morphogenesis	BP	65	20	5	0.000105959	0.921082
GO:0051383	kinetochore organization	BP	11	7	0	0.000110158	1
GO:0000724	double-strand break repair via homologous recombination	BP	29	12	0	0.000111122	1
GO:0000725	recombinational repair	BP	29	12	0	0.000111122	1
GO:0050708	regulation of protein secretion	BP	29	12	3	0.000111122	0.719662
GO:0051301	cell division	BP	86	24	3	0.000127971	0.999096
GO:0051171	regulation of nitrogen compound metabolic process	BP	597	107	56	0.000130938	0.993254
