# Supplementary material for: Dual RNA-seq transcriptome analysis of caecal tissue during primary Eimeria tenella infection in chickens
Source: BMC Genomics. 2021 Sep 14;22:660. doi: 10.1186/s12864-021-07959-7 (PMC8438895; doi:10.1186/s12864-021-07959-7)
Supplement: Supplementary file 3 — Additional file 3. The top 50 most significantly enriched GO categories for E. tenella in chicken caecal tissue collected at 1, 2, 3, 4 and 10 days after infection. [file 12864_2021_7959_MOESM3_ESM.xlsx]

## Sheet: 3dpi
GO	Term	Ont	N	Up	Down	P.Up	P.Down
GO:0051603	proteolysis involved in cellular protein catabolic process	BP	16	15	0	3.70112e-07	1
GO:0006096	glycolytic process	BP	13	12	1	9.5441e-06	0.973728
GO:0006412	translation	BP	99	52	1	1.31116e-05	1
GO:0016311	dephosphorylation	BP	7	0	7	1	5.09858e-05
GO:0006468	protein phosphorylation	BP	133	31	49	0.988153	0.000835649
GO:0006886	intracellular protein transport	BP	28	17	2	0.00147493	0.996062
GO:0006470	protein dephosphorylation	BP	4	0	4	1	0.0035337
GO:0055114	oxidation-reduction process	BP	98	44	14	0.00416676	0.995294
GO:0016192	vesicle-mediated transport	BP	36	19	5	0.00701713	0.959781
GO:0033014	tetrapyrrole biosynthetic process	BP	4	4	0	0.010171	1
GO:0006355	regulation of transcription, DNA-templated	BP	44	11	18	0.872217	0.0112991
GO:0006750	glutathione biosynthetic process	BP	3	0	3	1	0.0145028
GO:0006376	mRNA splice site selection	BP	3	0	3	1	0.0145028
GO:0007205	protein kinase C-activating G protein-coupled receptor signaling pathway	BP	3	0	3	1	0.0145028
GO:0006414	translational elongation	BP	8	6	0	0.0152448	1
GO:0006364	rRNA processing	BP	19	11	2	0.0165011	0.965059
GO:0006511	ubiquitin-dependent protein catabolic process	BP	20	11	2	0.0263072	0.972407
GO:0005975	carbohydrate metabolic process	BP	25	13	1	0.0280124	0.999093
GO:0046034	ATP metabolic process	BP	3	3	0	0.0320416	1
GO:0006465	signal peptide processing	BP	3	3	0	0.0320416	1
GO:0006270	DNA replication initiation	BP	7	5	0	0.0368133	1
GO:0032259	methylation	BP	5	4	0	0.0379444	1
GO:0006633	fatty acid biosynthetic process	BP	5	4	1	0.0379444	0.75311
GO:0055085	transmembrane transport	BP	57	17	20	0.672005	0.0454727
GO:0009405	pathogenesis	BP	4	0	3	1	0.04741
GO:0006260	DNA replication	BP	17	9	2	0.0567919	0.944336
GO:0016575	histone deacetylation	BP	2	0	2	1	0.0594958
GO:0008152	metabolic process	BP	68	28	14	0.0636021	0.80815
GO:0000413	protein peptidyl-prolyl isomerization	BP	13	7	4	0.082327	0.395505
GO:1902600	proton transmembrane transport	BP	6	4	0	0.0853412	1
GO:0006486	protein glycosylation	BP	6	4	0	0.0853412	1
GO:0016226	iron-sulfur cluster assembly	BP	5	1	3	0.852239	0.097186
GO:0006006	glucose metabolic process	BP	4	3	0	0.0976536	1
GO:0008654	phospholipid biosynthetic process	BP	4	3	0	0.0976536	1
GO:0015940	pantothenate biosynthetic process	BP	2	2	0	0.100911	1
GO:0016255	attachment of GPI anchor to protein	BP	2	2	0	0.100911	1
GO:0009966	regulation of signal transduction	BP	2	2	0	0.100911	1
GO:0048193	Golgi vesicle transport	BP	2	2	0	0.100911	1
GO:0022900	electron transport chain	BP	2	2	0	0.100911	1
GO:0007264	small GTPase mediated signal transduction	BP	2	2	0	0.100911	1
GO:0042176	regulation of protein catabolic process	BP	2	2	0	0.100911	1
GO:0006269	DNA replication, synthesis of RNA primer	BP	2	2	0	0.100911	1
GO:0006457	protein folding	BP	22	10	1	0.126054	0.997894
GO:0008380	RNA splicing	BP	3	0	2	1	0.149482
GO:0005992	trehalose biosynthetic process	BP	3	0	2	1	0.149482
GO:0006979	response to oxidative stress	BP	3	1	2	0.682444	0.149482
GO:0006265	DNA topological change	BP	7	4	0	0.150045	1
GO:0030163	protein catabolic process	BP	7	4	0	0.150045	1
GO:0000398	mRNA splicing, via spliceosome	BP	9	0	4	1	0.154509
GO:0045454	cell redox homeostasis	BP	26	11	5	0.171503	0.797018

## Sheet: 4dpi
GO	Term	Ont	N	Up	Down	P.Up	P.Down
GO:0006412	translation	BP	99	60	2	1.02978e-06	1
GO:0051603	proteolysis involved in cellular protein catabolic process	BP	16	15	0	3.06643e-06	1
GO:0006096	glycolytic process	BP	13	12	1	5.11245e-05	0.977177
GO:0016311	dephosphorylation	BP	7	0	7	1	6.41651e-05
GO:0006355	regulation of transcription, DNA-templated	BP	44	12	22	0.93096	0.000335433
GO:0000398	mRNA splicing, via spliceosome	BP	9	0	7	1	0.00140725
GO:0006486	protein glycosylation	BP	6	6	0	0.002448	1
GO:0006470	protein dephosphorylation	BP	4	0	4	1	0.00402939
GO:0006750	glutathione biosynthetic process	BP	3	0	3	1	0.0160028
GO:0006376	mRNA splice site selection	BP	3	0	3	1	0.0160028
GO:0007205	protein kinase C-activating G protein-coupled receptor signaling pathway	BP	3	0	3	1	0.0160028
GO:0033014	tetrapyrrole biosynthetic process	BP	4	4	0	0.0181811	1
GO:0006886	intracellular protein transport	BP	28	16	2	0.0219859	0.996976
GO:0006468	protein phosphorylation	BP	133	35	44	0.996143	0.0245257
GO:0006511	ubiquitin-dependent protein catabolic process	BP	20	12	3	0.0289048	0.912365
GO:0006414	translational elongation	BP	8	6	0	0.0323577	1
GO:0055114	oxidation-reduction process	BP	98	45	15	0.0377519	0.993899
GO:0051016	barbed-end actin filament capping	BP	3	3	0	0.0495302	1
GO:0006465	signal peptide processing	BP	3	3	0	0.0495302	1
GO:0009405	pathogenesis	BP	4	1	3	0.839863	0.051923
GO:0055085	transmembrane transport	BP	57	18	20	0.828194	0.0615833
GO:0008272	sulfate transport	BP	2	0	2	1	0.0635294
GO:0016575	histone deacetylation	BP	2	0	2	1	0.0635294
GO:0006913	nucleocytoplasmic transport	BP	2	0	2	1	0.0635294
GO:0032259	methylation	BP	5	4	0	0.0642168	1
GO:0006633	fatty acid biosynthetic process	BP	5	4	1	0.0642168	0.766111
GO:0006265	DNA topological change	BP	7	5	1	0.0679049	0.869241
GO:0006270	DNA replication initiation	BP	7	5	0	0.0679049	1
GO:0016192	vesicle-mediated transport	BP	36	18	5	0.0709459	0.968172
GO:0016226	iron-sulfur cluster assembly	BP	5	1	3	0.898719	0.105672
GO:0045454	cell redox homeostasis	BP	26	13	3	0.115772	0.975686
GO:0006364	rRNA processing	BP	19	10	2	0.116051	0.970468
GO:0006260	DNA replication	BP	17	9	3	0.128835	0.841331
GO:0015940	pantothenate biosynthetic process	BP	2	2	0	0.134901	1
GO:0016255	attachment of GPI anchor to protein	BP	2	2	0	0.134901	1
GO:0019752	carboxylic acid metabolic process	BP	2	2	0	0.134901	1
GO:0009966	regulation of signal transduction	BP	2	2	0	0.134901	1
GO:0048193	Golgi vesicle transport	BP	2	2	0	0.134901	1
GO:0022900	electron transport chain	BP	2	2	0	0.134901	1
GO:0007264	small GTPase mediated signal transduction	BP	2	2	0	0.134901	1
GO:0042176	regulation of protein catabolic process	BP	2	2	0	0.134901	1
GO:0006308	DNA catabolic process	BP	2	2	0	0.134901	1
GO:0006269	DNA replication, synthesis of RNA primer	BP	2	2	0	0.134901	1
GO:1902600	proton transmembrane transport	BP	6	4	0	0.137064	1
GO:0006006	glucose metabolic process	BP	4	3	0	0.143577	1
GO:0006099	tricarboxylic acid cycle	BP	4	3	0	0.143577	1
GO:0008654	phospholipid biosynthetic process	BP	4	3	0	0.143577	1
GO:0008380	RNA splicing	BP	3	0	2	1	0.158583
GO:0005992	trehalose biosynthetic process	BP	3	0	2	1	0.158583
GO:0005975	carbohydrate metabolic process	BP	25	12	6	0.167448	0.631207

## Sheet: 10dpi
GO	Term	Ont	N	Up	Down	P.Up	P.Down
GO:0051603	proteolysis involved in cellular protein catabolic process	BP	16	13	0	0.000104836	1
GO:0006351	transcription, DNA-templated	BP	26	1	15	0.999972	0.000302655
GO:0006355	regulation of transcription, DNA-templated	BP	44	11	21	0.906776	0.000675238
GO:0000398	mRNA splicing, via spliceosome	BP	9	0	7	1	0.00117659
GO:0016311	dephosphorylation	BP	7	0	6	1	0.00119504
GO:0055114	oxidation-reduction process	BP	98	47	12	0.00149625	0.999253
GO:0006096	glycolytic process	BP	13	10	0	0.00153348	1
GO:0006508	proteolysis	BP	48	25	9	0.00492468	0.866265
GO:0005992	trehalose biosynthetic process	BP	3	0	3	1	0.0147252
GO:0006376	mRNA splice site selection	BP	3	0	3	1	0.0147252
GO:0007205	protein kinase C-activating G protein-coupled receptor signaling pathway	BP	3	0	3	1	0.0147252
GO:0006486	protein glycosylation	BP	6	5	0	0.0172112	1
GO:0008152	metabolic process	BP	68	31	11	0.0209775	0.964907
GO:0006950	response to stress	BP	8	1	5	0.959925	0.0250822
GO:0006397	mRNA processing	BP	6	0	4	1	0.0350663
GO:0006511	ubiquitin-dependent protein catabolic process	BP	20	11	2	0.03553	0.973144
GO:0006465	signal peptide processing	BP	3	3	0	0.036216	1
GO:0006270	DNA replication initiation	BP	7	5	0	0.0438275	1
GO:0006633	fatty acid biosynthetic process	BP	5	4	1	0.0440422	0.75513
GO:0055085	transmembrane transport	BP	57	15	20	0.89311	0.0476996
GO:0009405	pathogenesis	BP	4	0	3	1	0.0480824
GO:0006470	protein dephosphorylation	BP	4	0	3	1	0.0480824
GO:0006396	RNA processing	BP	21	4	9	0.951879	0.0500022
GO:0006468	protein phosphorylation	BP	133	44	41	0.534179	0.0568493
GO:0035434	copper ion transmembrane transport	BP	2	0	2	1	0.0601025
GO:0016575	histone deacetylation	BP	2	0	2	1	0.0601025
GO:0006913	nucleocytoplasmic transport	BP	2	0	2	1	0.0601025
GO:0005975	carbohydrate metabolic process	BP	25	12	3	0.0871682	0.964241
GO:0006352	DNA-templated transcription, initiation	BP	5	0	3	1	0.0984563
GO:0016226	iron-sulfur cluster assembly	BP	5	1	3	0.866028	0.0984563
GO:0006006	glucose metabolic process	BP	4	3	0	0.108938	1
GO:0033014	tetrapyrrole biosynthetic process	BP	4	3	0	0.108938	1
GO:0008654	phospholipid biosynthetic process	BP	4	3	0	0.108938	1
GO:0015940	pantothenate biosynthetic process	BP	2	2	0	0.109494	1
GO:0006952	defense response	BP	2	2	0	0.109494	1
GO:0016255	attachment of GPI anchor to protein	BP	2	2	0	0.109494	1
GO:0019752	carboxylic acid metabolic process	BP	2	2	0	0.109494	1
GO:0022900	electron transport chain	BP	2	2	0	0.109494	1
GO:0042176	regulation of protein catabolic process	BP	2	2	0	0.109494	1
GO:0019538	protein metabolic process	BP	2	2	0	0.109494	1
GO:0006750	glutathione biosynthetic process	BP	3	0	2	1	0.150857
GO:1901642	nucleoside transmembrane transport	BP	3	0	2	1	0.150857
GO:0008380	RNA splicing	BP	3	0	2	1	0.150857
GO:0016567	protein ubiquitination	BP	3	1	2	0.700568	0.150857
GO:0030163	protein catabolic process	BP	7	4	1	0.16954	0.860564
GO:0006281	DNA repair	BP	20	9	5	0.183933	0.565783
GO:0015991	ATP hydrolysis coupled proton transport	BP	13	4	5	0.671144	0.193962
GO:0006629	lipid metabolic process	BP	15	7	4	0.197096	0.521457
GO:0006506	GPI anchor biosynthetic process	BP	5	3	0	0.206281	1
GO:0032259	methylation	BP	5	3	0	0.206281	1
