# Supplementary material for: Dual RNA-seq transcriptome analysis of caecal tissue during primary Eimeria tenella infection in chickens
Source: BMC Genomics. 2021 Sep 14;22:660. doi: 10.1186/s12864-021-07959-7 (PMC8438895; doi:10.1186/s12864-021-07959-7)
Supplement: Supplementary file 4 — Additional file 4. The top 50 most significantly enriched KEGG pathways for chicken in caecal tissue collected at 1, 2, 3, 4 and 10 days after E. tenella infection. [file 12864_2021_7959_MOESM4_ESM.xlsx]

## Sheet: 4dpi
KEGG	Pathway	N	Up	Down	P.Up	P.Down
path:gga04060	Cytokine-cytokine receptor interaction	183	9	1	3.58397e-05	0.266788
path:gga00232	Caffeine metabolism	5	0	1	1	0.00840331
path:gga04080	Neuroactive ligand-receptor interaction	283	7	0	0.012796	1
path:gga05164	Influenza A	124	4	0	0.0240335	1
path:gga00100	Steroid biosynthesis	17	1	1	0.139567	0.0282931
path:gga04145	Phagosome	135	4	0	0.0315068	1
path:gga00250	Alanine, aspartate and glutamate metabolism	33	2	0	0.0340042	1
path:gga04672	Intestinal immune network for IgA production	36	2	0	0.0398875	1
path:gga00400	Phenylalanine, tyrosine and tryptophan biosynthesis	5	1	0	0.0432352	1
path:gga00620	Pyruvate metabolism	32	0	1	1	0.0526124
path:gga00380	Tryptophan metabolism	37	1	1	0.279162	0.060587
path:gga00600	Sphingolipid metabolism	47	2	0	0.0643157	1
path:gga04068	FoxO signaling pathway	119	3	1	0.0877825	0.182456
path:gga04137	Mitophagy - animal	61	0	1	1	0.0979686
path:gga03450	Non-homologous end-joining	12	1	0	0.10066	1
path:gga00360	Phenylalanine metabolism	13	1	0	0.108579	1
path:gga04115	p53 signaling pathway	66	2	0	0.114763	1
path:gga04310	Wnt signaling pathway	139	3	0	0.124175	1
path:gga00053	Ascorbate and aldarate metabolism	15	1	0	0.124209	1
path:gga00533	Glycosaminoglycan biosynthesis - keratan sulfate	16	1	0	0.131922	1
path:gga04218	Cellular senescence	143	3	0	0.132025	1
path:gga05168	Herpes simplex virus 1 infection	143	3	0	0.132025	1
path:gga00220	Arginine biosynthesis	17	1	0	0.139567	1
path:gga04620	Toll-like receptor signaling pathway	76	2	0	0.144286	1
path:gga00900	Terpenoid backbone biosynthesis	19	1	0	0.154658	1
path:gga04540	Gap junction	82	2	0	0.162682	1
path:gga04512	ECM-receptor interaction	83	2	0	0.165789	1
path:gga04916	Melanogenesis	85	2	0	0.172033	1
path:gga04142	Lysosome	117	0	1	1	0.179674
path:gga04625	C-type lectin receptor signaling pathway	88	2	0	0.18147	1
path:gga00230	Purine metabolism	121	1	1	0.657979	0.185228
path:gga04140	Autophagy - animal	127	0	1	1	0.19349
path:gga00790	Folate biosynthesis	27	1	0	0.212433	1
path:gga00350	Tyrosine metabolism	28	1	0	0.219373	1
path:gga03410	Base excision repair	29	1	0	0.226253	1
path:gga03030	DNA replication	31	1	0	0.239831	1
path:gga04623	Cytosolic DNA-sensing pathway	36	1	0	0.27275	1
path:gga03050	Proteasome	36	1	0	0.27275	1
path:gga04910	Insulin signaling pathway	118	2	0	0.278443	1
path:gga04621	NOD-like receptor signaling pathway	119	2	0	0.281702	1
path:gga04514	Cell adhesion molecules	120	2	0	0.28496	1
path:gga04210	Apoptosis	123	2	0	0.294725	1
path:gga00565	Ether lipid metabolism	40	1	0	0.298062	1
path:gga00513	Various types of N-glycan biosynthesis	40	1	0	0.298062	1
path:gga00270	Cysteine and methionine metabolism	43	1	0	0.316469	1
path:gga00280	Valine, leucine and isoleucine degradation	44	1	0	0.322497	1
path:gga04120	Ubiquitin mediated proteolysis	133	2	0	0.327111	1
path:gga00480	Glutathione metabolism	48	1	0	0.346088	1
path:gga04150	mTOR signaling pathway	139	2	0	0.346362	1
path:gga01100	Metabolic pathways	1289	11	3	0.586481	0.371753

## Sheet: 10dpi
KEGG	Pathway	N	Up	Down	P.Up	P.Down
path:gga01100	Metabolic pathways	1289	143	300	0.96894	9.90092e-29
path:gga04060	Cytokine-cytokine receptor interaction	183	71	12	3.19352e-19	0.997125
path:gga00980	Metabolism of xenobiotics by cytochrome P450	38	1	25	0.994306	2.51453e-14
path:gga00982	Drug metabolism - cytochrome P450	35	0	23	1	2.87294e-13
path:gga00190	Oxidative phosphorylation	100	1	37	0.999999	3.38315e-10
path:gga00830	Retinol metabolism	38	4	21	0.728801	3.45222e-10
path:gga04146	Peroxisome	78	2	28	0.999697	9.86461e-08
path:gga04620	Toll-like receptor signaling pathway	76	27	5	2.91379e-07	0.968725
path:gga00480	Glutathione metabolism	48	2	20	0.988324	4.10829e-07
path:gga00983	Drug metabolism - other enzymes	60	4	22	0.956238	1.50596e-06
path:gga04218	Cellular senescence	143	38	9	5.72432e-06	0.995087
path:gga00790	Folate biosynthesis	27	3	13	0.684721	6.46088e-06
path:gga03010	Ribosome	116	0	32	1	9.68069e-06
path:gga00860	Porphyrin and chlorophyll metabolism	25	2	12	0.844874	1.53508e-05
path:gga00380	Tryptophan metabolism	37	6	15	0.327635	1.71856e-05
path:gga00071	Fatty acid degradation	33	3	14	0.808444	1.76504e-05
path:gga00040	Pentose and glucuronate interconversions	22	1	11	0.949756	2.1509e-05
path:gga04110	Cell cycle	115	31	6	2.96457e-05	0.997322
path:gga00051	Fructose and mannose metabolism	35	3	14	0.839372	3.91924e-05
path:gga04514	Cell adhesion molecules	120	31	6	7.17909e-05	0.998327
path:gga00052	Galactose metabolism	36	3	13	0.85315	0.000250157
path:gga00620	Pyruvate metabolism	32	4	12	0.593342	0.000286937
path:gga00062	Fatty acid elongation	24	3	10	0.603599	0.00034043
path:gga04115	p53 signaling pathway	66	19	10	0.000401247	0.308656
path:gga04625	C-type lectin receptor signaling pathway	88	23	4	0.000489405	0.996828
path:gga01200	Carbon metabolism	101	8	25	0.952736	0.000546861
path:gga00100	Steroid biosynthesis	17	8	0	0.000561352	1
path:gga00650	Butanoate metabolism	22	3	9	0.542367	0.000793812
path:gga03460	Fanconi anemia pathway	50	15	3	0.000996392	0.958583
path:gga00561	Glycerolipid metabolism	56	7	16	0.578606	0.00103806
path:gga04672	Intestinal immune network for IgA production	36	12	0	0.0011316	1
path:gga00591	Linoleic acid metabolism	23	1	9	0.956146	0.00116042
path:gga00053	Ascorbate and aldarate metabolism	15	1	7	0.869818	0.00122207
path:gga04122	Sulfur relay system	8	0	5	1	0.00123051
path:gga00601	Glycosphingolipid biosynthesis - lacto and neolacto series	23	9	1	0.00129831	0.953836
path:gga00010	Glycolysis / Gluconeogenesis	52	5	15	0.807107	0.00132434
path:gga05164	Influenza A	124	28	7	0.00158379	0.996482
path:gga00230	Purine metabolism	121	13	27	0.780444	0.00182004
path:gga00280	Valine, leucine and isoleucine degradation	44	5	13	0.673077	0.00214911
path:gga00030	Pentose phosphate pathway	25	2	9	0.844874	0.00229832
path:gga00920	Sulfur metabolism	9	1	5	0.705679	0.00248347
path:gga00140	Steroid hormone biosynthesis	36	6	11	0.30413	0.00346186
path:gga04068	FoxO signaling pathway	119	26	22	0.00368043	0.0381628
path:gga04910	Insulin signaling pathway	118	10	25	0.942914	0.00539672
path:gga00020	Citrate cycle (TCA cycle)	28	0	9	1	0.00548773
path:gga00350	Tyrosine metabolism	28	2	9	0.887138	0.00548773
path:gga04914	Progesterone-mediated oocyte maturation	76	18	6	0.00602378	0.926023
path:gga00900	Terpenoid backbone biosynthesis	19	7	3	0.00663135	0.430718
path:gga00260	Glycine, serine and threonine metabolism	36	3	10	0.85315	0.0108096
path:gga04080	Neuroactive ligand-receptor interaction	283	47	49	0.0323029	0.0111514
