# Supplementary material for: Dual RNA-seq transcriptome analysis of caecal tissue during primary Eimeria tenella infection in chickens
Source: BMC Genomics. 2021 Sep 14;22:660. doi: 10.1186/s12864-021-07959-7 (PMC8438895; doi:10.1186/s12864-021-07959-7)
Supplement: Supplementary file 5 — Additional file 5. The top 50 most significantly enriched KEGG pathways for E. tenella in chicken caecal tissue collected at 1, 2, 3, 4 and 10 days after infection. [file 12864_2021_7959_MOESM5_ESM.xlsx]

## Sheet: 3dpi
KEGG	Term	N	Up	Down	P.Up	P.Down
path:map03010	Ribosome	96	54	1	5.38102e-07	1
path:map03050	Proteasome	33	23	1	8.3657e-06	0.999904
path:map03040	Spliceosome	79	0	37	1	1.07176e-05
path:map03030	DNA replication	34	21	2	0.00029598	0.999129
path:map00020	Citrate cycle (TCA cycle)	15	11	1	0.00114227	0.985001
path:map05130	Pathogenic Escherichia coli infection	7	1	6	0.931263	0.00116074
path:map00062	Fatty acid elongation	5	5	0	0.00322761	1
path:map00010	Glycolysis / Gluconeogenesis	25	15	4	0.00329666	0.892295
path:map04011	MAPK signaling pathway - yeast	5	0	4	1	0.0142259
path:map04622	RIG-I-like receptor signaling pathway	3	0	3	1	0.0145028
path:map00061	Fatty acid biosynthesis	10	7	1	0.0148052	0.939113
path:map00970	Aminoacyl-tRNA biosynthesis	29	15	2	0.0199016	0.996931
path:map00030	Pentose phosphate pathway	9	6	0	0.0334988	1
path:map04138	Autophagy - yeast	9	6	0	0.0334988	1
path:map00220	Arginine biosynthesis	6	0	4	1	0.0344453
path:map05034	Alcoholism	6	1	4	0.899217	0.0344453
path:map04145	Phagosome	6	2	4	0.61735	0.0344453
path:map04010	MAPK signaling pathway	6	1	4	0.899217	0.0344453
path:map04140	Autophagy - animal	5	4	0	0.0379444	1
path:map03410	Base excision repair	5	4	0	0.0379444	1
path:map00240	Pyrimidine metabolism	14	8	0	0.0437638	1
path:map05010	Alzheimer disease	2	0	2	1	0.0594958
path:map00563	Glycosylphosphatidylinositol (GPI)-anchor biosynthesis	10	6	1	0.0615391	0.939113
path:map00900	Terpenoid backbone biosynthesis	10	6	1	0.0615391	0.939113
path:map00190	Oxidative phosphorylation	30	14	4	0.0624629	0.956618
path:map00330	Arginine and proline metabolism	8	5	1	0.0727606	0.893396
path:map00790	Folate biosynthesis	8	5	1	0.0727606	0.893396
path:map03060	Protein export	13	7	1	0.082327	0.973728
path:map00770	Pantothenate and CoA biosynthesis	6	4	1	0.0853412	0.813386
path:map04626	Plant-pathogen interaction	5	0	3	1	0.097186
path:map04020	Calcium signaling pathway	4	3	0	0.0976536	1
path:map00195	Photosynthesis	2	2	0	0.100911	1
path:map03430	Mismatch repair	2	2	0	0.100911	1
path:map04144	Endocytosis	18	6	7	0.531526	0.125248
path:map03320	PPAR signaling pathway	3	1	2	0.682444	0.149482
path:map04714	Thermogenesis	3	0	2	1	0.149482
path:map04212	Longevity regulating pathway - worm	3	0	2	1	0.149482
path:map01523	Antifolate resistance	3	1	2	0.682444	0.149482
path:map04130	SNARE interactions in vesicular transport	9	3	4	0.583655	0.154509
path:map00260	Glycine, serine and threonine metabolism	6	2	3	0.61735	0.159927
path:map00564	Glycerophospholipid metabolism	15	7	4	0.166959	0.516923
path:map00740	Riboflavin metabolism	5	3	1	0.187218	0.75311
path:map00280	Valine, leucine and isoleucine degradation	5	3	0	0.187218	1
path:map04136	Autophagy - other	5	3	2	0.187218	0.354465
path:map00071	Fatty acid degradation	5	3	1	0.187218	0.75311
path:map00510	N-Glycan biosynthesis	5	3	0	0.187218	1
path:map00250	Alanine, aspartate and glutamate metabolism	5	3	1	0.187218	0.75311
path:map03015	mRNA surveillance pathway	20	2	7	0.995114	0.195344
path:map00270	Cysteine and methionine metabolism	7	2	3	0.706938	0.231097
path:map04120	Ubiquitin mediated proteolysis	21	6	7	0.70113	0.235109

## Sheet: 4dpi
KEGG	Term	N	Up	Down	P.Up	P.Down
path:map03040	Spliceosome	79	0	49	1	3.9745e-12
path:map03010	Ribosome	96	60	2	2.23665e-07	1
path:map03050	Proteasome	33	23	1	0.000118772	0.999933
path:map05034	Alcoholism	6	1	5	0.935948	0.00480919
path:map00010	Glycolysis / Gluconeogenesis	25	16	5	0.0050625	0.793554
path:map00062	Fatty acid elongation	5	5	0	0.00667217	1
path:map00061	Fatty acid biosynthesis	10	8	1	0.00675297	0.945359
path:map03030	DNA replication	34	20	3	0.00709743	0.996147
path:map04622	RIG-I-like receptor signaling pathway	3	0	3	1	0.0160028
path:map00020	Citrate cycle (TCA cycle)	15	10	1	0.0179068	0.98725
path:map00220	Arginine biosynthesis	6	0	4	1	0.0386526
path:map04068	FoxO signaling pathway	6	2	4	0.712571	0.0386526
path:map04113	Meiosis - yeast	4	0	3	1	0.051923
path:map00564	Glycerophospholipid metabolism	15	9	3	0.0569002	0.769825
path:map04330	Notch signaling pathway	2	0	2	1	0.0635294
path:map05010	Alzheimer disease	2	0	2	1	0.0635294
path:map04140	Autophagy - animal	5	4	0	0.0642168	1
path:map03410	Base excision repair	5	4	0	0.0642168	1
path:map04138	Autophagy - yeast	9	6	0	0.0671512	1
path:map00970	Aminoacyl-tRNA biosynthesis	29	15	3	0.0706938	0.987636
path:map05130	Pathogenic Escherichia coli infection	7	1	4	0.959496	0.0724166
path:map03015	mRNA surveillance pathway	20	2	8	0.998684	0.105654
path:map04011	MAPK signaling pathway - yeast	5	1	3	0.898719	0.105672
path:map00563	Glycosylphosphatidylinositol (GPI)-anchor biosynthesis	10	6	0	0.116709	1
path:map00900	Terpenoid backbone biosynthesis	10	6	2	0.116709	0.760871
path:map04120	Ubiquitin mediated proteolysis	21	6	8	0.842279	0.134605
path:map00195	Photosynthesis	2	2	0	0.134901	1
path:map00601	Glycosphingolipid biosynthesis - lacto and neolacto series	2	2	0	0.134901	1
path:map03430	Mismatch repair	2	2	0	0.134901	1
path:map04137	Mitophagy - animal	2	2	0	0.134901	1
path:map00770	Pantothenate and CoA biosynthesis	6	4	1	0.137064	0.825115
path:map00051	Fructose and mannose metabolism	4	3	0	0.143577	1
path:map04020	Calcium signaling pathway	4	3	0	0.143577	1
path:map04144	Endocytosis	18	6	7	0.700717	0.143583
path:map04714	Thermogenesis	3	0	2	1	0.158583
path:map04212	Longevity regulating pathway - worm	3	0	2	1	0.158583
path:map01523	Antifolate resistance	3	1	2	0.746825	0.158583
path:map03060	Protein export	13	7	0	0.160099	1
path:map04130	SNARE interactions in vesicular transport	9	3	4	0.701958	0.169548
path:map04010	MAPK signaling pathway	6	2	3	0.712571	0.172692
path:map00190	Oxidative phosphorylation	30	14	3	0.172807	0.990173
path:map04142	Lysosome	11	6	1	0.179448	0.959153
path:map04146	Peroxisome	9	5	1	0.202149	0.926911
path:map00030	Pentose phosphate pathway	9	5	1	0.202149	0.926911
path:map00500	Starch and sucrose metabolism	13	4	5	0.763924	0.211186
path:map00230	Purine metabolism	26	12	5	0.211742	0.822456
path:map00240	Pyrimidine metabolism	14	7	0	0.222934	1
path:map00270	Cysteine and methionine metabolism	7	2	3	0.794662	0.247898
path:map01522	Endocrine resistance	1	0	1	1	0.252102
path:map00120	Primary bile acid biosynthesis	1	0	1	1	0.252102

## Sheet: 10dpi
KEGG	Term	N	Up	Down	P.Up	P.Down
path:map03040	Spliceosome	79	1	66	1	1.65416e-28
path:map00563	Glycosylphosphatidylinositol (GPI)-anchor biosynthesis	10	9	0	0.000331376	1
path:map03013	RNA transport	51	5	23	0.999979	0.0010274
path:map03050	Proteasome	33	20	2	0.00105629	0.99893
path:map03020	RNA polymerase	28	0	14	1	0.00306631
path:map04140	Autophagy - animal	5	5	0	0.00395879	1
path:map05034	Alcoholism	6	1	5	0.910396	0.0042166
path:map05130	Pathogenic Escherichia coli infection	7	0	5	1	0.0117705
path:map03030	DNA replication	34	18	4	0.0130456	0.980813
path:map00770	Pantothenate and CoA biosynthesis	6	5	0	0.0172112	1
path:map00061	Fatty acid biosynthesis	10	7	1	0.0187902	0.940106
path:map00330	Arginine and proline metabolism	8	6	0	0.0188828	1
path:map03008	Ribosome biogenesis in eukaryotes	44	7	17	0.997026	0.0262262
path:map00512	Mucin type O-glycan biosynthesis	3	3	0	0.036216	1
path:map03015	mRNA surveillance pathway	20	4	9	0.937152	0.0362438
path:map00010	Glycolysis / Gluconeogenesis	25	13	3	0.0389587	0.964241
path:map00062	Fatty acid elongation	5	4	0	0.0440422	1
path:map03410	Base excision repair	5	4	0	0.0440422	1
path:map00071	Fatty acid degradation	5	4	0	0.0440422	1
path:map00500	Starch and sucrose metabolism	13	5	6	0.44055	0.0737669
path:map03440	Homologous recombination	10	6	1	0.074003	0.940106
path:map00020	Citrate cycle (TCA cycle)	15	8	1	0.084762	0.985367
path:map00564	Glycerophospholipid metabolism	15	8	3	0.084762	0.750997
path:map03018	RNA degradation	33	8	12	0.900607	0.0871122
path:map00480	Glutathione metabolism	6	4	0	0.0977041	1
path:map04626	Plant-pathogen interaction	5	1	3	0.866028	0.0984563
path:map04011	MAPK signaling pathway - yeast	5	0	3	1	0.0984563
path:map00760	Nicotinate and nicotinamide metabolism	4	3	0	0.108938	1
path:map00040	Pentose and glucuronate interconversions	2	2	0	0.109494	1
path:map00195	Photosynthesis	2	2	0	0.109494	1
path:map04340	Hedgehog signaling pathway	2	2	0	0.109494	1
path:map00601	Glycosphingolipid biosynthesis - lacto and neolacto series	2	2	0	0.109494	1
path:map03430	Mismatch repair	2	2	0	0.109494	1
path:map04137	Mitophagy - animal	2	2	0	0.109494	1
path:map04146	Peroxisome	9	5	0	0.14106	1
path:map00030	Pentose phosphate pathway	9	5	1	0.14106	0.920616
path:map03320	PPAR signaling pathway	3	1	2	0.700568	0.150857
path:map04714	Thermogenesis	3	0	2	1	0.150857
path:map04622	RIG-I-like receptor signaling pathway	3	0	2	1	0.150857
path:map04212	Longevity regulating pathway - worm	3	0	2	1	0.150857
path:map05164	Influenza A	3	0	2	1	0.150857
path:map01523	Antifolate resistance	3	1	2	0.700568	0.150857
path:map00220	Arginine biosynthesis	6	1	3	0.910396	0.161846
path:map04068	FoxO signaling pathway	6	3	3	0.314858	0.161846
path:map04010	MAPK signaling pathway	6	2	3	0.644188	0.161846
path:map00740	Riboflavin metabolism	5	3	1	0.206281	0.75513
path:map00280	Valine, leucine and isoleucine degradation	5	3	1	0.206281	0.75513
path:map00510	N-Glycan biosynthesis	5	3	1	0.206281	0.75513
path:map00900	Terpenoid backbone biosynthesis	10	5	2	0.208118	0.745206
path:map00970	Aminoacyl-tRNA biosynthesis	29	12	6	0.223219	0.750524
